# Supplementary material for: Diversity Analysis and Function Prediction of Bacterial Communities in the Different Colored Pericarp of Citrus reticulata cv. ‘Shatangju’ Due to ‘Candidatus Liberibacter asiaticus’ Infection
Source: Int J Mol Sci. 2023 Jul 14;24(14):11472. doi: 10.3390/ijms241411472 (PMC10380603; doi:10.3390/ijms241411472)
Supplement: Supplementary file 1 [file ijms-24-11472-s001.zip]

Archive with 2 entries (2 files):
- Supplementary Figure and Table S2.pdf
- Supplementary Table S1.xlsx
